# Supplementary material for: Evaluation of a Novel Conjunctive Exploratory Navigation Interface for Consumer Health Information: A Crowdsourced Comparative Study
Source: J Med Internet Res. 2014 Feb 10;16(2):e45. doi: 10.2196/jmir.3111 (PMC3936301; doi:10.2196/jmir.3111)
Supplement: Supplementary file 3 [file jmir_v16i2e45_app3.txt]

-----------------------------------------------------------------
Reasons for preferring A:
-----------------------------------------------------------------

Explore and/or search using a test search engine by topics (A) for NetWellness.This was the easiest by far. You actually got what you wanted going this way and it was easier. I liked having the things on the side to used to begin the search.

I found A to be the best approach. Having everything in a category made it easy to narrow things down fast.

Test Search Engine by Topic (A) because It is easier to find required information under particular topic. Search result are more accurate when we are searching under a topic

A was much, much easier, because the problem had already divided things into these categories and I did not have to fish around at what keywords or phrases would give me the results I was looking for. I could click on any number of general topics and type in something to narrow down the search and quickly get what I was searching for.

I think the one from task three (A) was the best it provided the most results and had the most of them that were relevant.
 
(A) I can narrow down the topics easier.

Test Search Engine by Topic (A). I found it much easier to choose from a list of provided keywords and make combinations from them in addition to being able to further search within the results. By far it was the most intuitive method to find relevant information.

Test Search Engine by Topic (A), because after getting the hang of working with it, and choosing more than one topic, I was able to find the answers a lot quicker than I did compared to the other two methods. It was very efficient, and if I needed to dig in a little deeper in the search results, all I had to do was add a keyword to search for. I definitely prefer this method now.

I liked the 3rd one the best (Test Search Engine by Topic (A)). It seemed to have things organized a bit better and you could read slight portions of the questions an answers to see if it would be a relevant answer. Results were organized a lot better and were a bit easier to find than they were using the other two methods.
 
Test Search Engine by Topic (A) is the most preferred by me, since it helps even a less experienced user to find and target to the topics and answers he is looking for. And for the experts, definitely, it helps to save a lot of time by optimizing the search by topics and using keywords to further filter the search. Great!

A. I felt that this search engine made it easy to find what I was looking for. I didn't really have to search, once I picked my topics the articles containing the answer was right there in from of me

I prefer search engine by topic because it is a broader view of searches and you can learn more about what you're searching for.  The other methods are almost too specific and can make finding things very difficult and could frustrate the user.

I thought the search engine using Topics was very easy to use and offered a good number of relevant material, as long as the topic I am searching for is listed, in which this case, they were.

I prefered the first one because it had topics already available to me, and allowed me to narrow my searches for effectively and quickly.

Test search engine Topic A very easy to use.

I prefer the first search engine (A) because it is easier and allows you to narrow your results.

Of the three approaches which did I prefer? Well, what I found most useful for getting the info that I wanted straight to the point without irrelevant search results was using Topic and then adding a keyword. So, I'd say a combination of A & B works best. Option C was really not on point. It really depends specifically I'm thinking about a search where you have a medical condition and a drug - topic and keyword is necessary because topic alone just doesn't narrow it down enough. I like option B but I am not very knowledgeable with medical topics (other than epilepsy) and it might be time consuming for me to achieve the needed results by performing  a search this way. If you can only insert one answer, I'd go with A - topic.

Test Search Engine by Topic A seemed to have many relevant results and I liked the layout of it much better. It was a pretty simple search with A. I think most of the other questions would have been answered better through Search Engine Topic A.

Test Search Engine by Topic is the best. It gives correct answer.

I prefer the first search engine (A) because it is easier and allows you to narrow your results.

I preferred using Test Search Engine by Topic (A), because it seemed to return the most accurate results while being the most intuitive.

I liked being able to easily select multiple topics to narrow my search quickly. I found it to be the easiest search method because it decreased the number of unrelated search results.

I preferred A because I felt like it returned the best variety of information and allowed me to more easily locate what I was looking for.  The other two seemed to offer me less in return for my searches and it was more difficult to find information.

Test Search Engine by Topic (A). This is the best, as the searching options and choices are very relevant.

I think I liked (A) best because it was the easiest to find the topics I was looking for.  It made the most sense to me.

A, It was the most direct and easist for me.

A was the most accurate because it allowed you to pinpoint your problem through the use of the sidebar. I thought it was the most effective in finding specific information.

It was by far the easiest to find the questions I was looking for. The others actually made me have to ""search"" and look for it, where as the topic (A) search engine made it very quick.

I prefer A. There was lot of options availabe like advanced search and forum. I could easily search for information I needed with little to no time wasted.

I prefer A. It was just easier to click on the links on the side and sort that way.  I could then filter out the results that weren't relevant and click on any topic that I thought would be of use to me.

I liked ""Test Search Engine by Topic (A)"" the best. It was very easy to narrow down your choices with just a few topics and if you still had a lot of questions you could narrow them down even further.

Test Search Engine by Topic (A) was preferred because it was easiest to find the information I was looking for.

Using the topics AND keywords provides a much more thorough and detailed search that provides relevant questions/answers. Was much easier to use and produced results more quickly.

I liked the categories. It made it easier to find what I was looking for. I would think it would be very helpful when someone is not sure exactly what search terms to use. It also seems really helpful for someone who was just diagnosed, or has questions about a disease but aren't sure what they want to know.

Test Search Engine by Topic (A): B wasn't so bad, but the google search really didn't work very well.

I liked the search engine by topic the most once I figured out how to use it. At first I liked it the least. I think as long as the topic is easy to find on the list it is helpful to narrow things down, but if I couldn't find it right away it would get frustrating fast at which point I would rather use Google.

I liked A best. It's too bad I didn't have more time. I got stuck on C. I found that the most confusing and difficult.

Test Search Engine by Topic (A) is the best. It has more options and easy to search.

The third one was the best, getting a main topic and then giving specific info about it gave the most results.

I like A the best: easy, clean, fast.

I think by Topic. The range of results seemed more relevant that the other two methods without slowing me down too much.

-----------------------------------------------------------------
Reasons for preferring B:
-----------------------------------------------------------------
I liked the keyword method in part 1 the most because I could easily type exactly what I was looking for instead of sifting through irrelevant results.

I thought that Search Engine by Keyword (B) was the easiest to use for these questions, and seemed to limit the amount of irrelevant questions to wade though. However, I can imagine that option C might be best if a person only has a vague idea of what to search for.

Search Engine by Keyword (B) was by far the easiest to navigate, and the results were right there. You didn't have to think of two words to go together to try and find a match and New Wellness was too busy of a site to use.

I think I preferred (B) most. I found it the most straightforward to start searching for questions/topics, whereas (C) required me to select the Ask an expert Q&A (if I wanted advanced search). (A) was simply too painful to use since I had to select topics first before I could search. In addition, I did not see any additional accuracy using (A).

Test Search Engin by Keyword because this is the simplest way to find what I am looking for. Easy to use, no confusing web pages and information.

I preferred B (Test Search Engine by Keyword). I felt that it gave me more accurate results and showed me the best results compared to the other 2, plus the keyword helped out quite a bit.

I found the relevant questions easily using B. A helped me narrow down the questions easily and was quite useful for weeding out irrelevant questions. Overall I think I found B (by keyword) to be the best method, as it produced the most accurate results.

I liked the Test Search Engine by Keyword the best.  I seemed to be able to get the most topics for the keywords on that page

Test Search Engine by Keyword more results.

I think I had the easiest time with the first search (Topic, A), but that may have been the result of easier questions. I thought I got a more focused answer and response with B, so I think that would be my final choice for most preferred. Thanks!

I think approach B was easiest.  So I prefer approach B.  All I did was type a phrase I thought was relevant and it usually came up with relevant topics right away without further steps.

Approach B, ""search engine by keyword"", gave me the best and easiest to find answers of the 3 methods BY FAR.

Test Search Engine by Keyword seemed to work best for me.  I was able to find more relevant information compared to option A & C

I liked the ""Test Search Engine by Keyword"" page. It was like an all in one stop that wasn't burdened by too many menus like the first search page. The Google search seems less professional even if it led to the same information.

Part 2, I find using keyword searches to be faster

Test Search engine by keyword because it provided almost all the questions I needed, and it showed anything that might be related to what you are looking for.

Test Search Engine by Keyword (B).  This provided me with instant and accurate results with no need for addition searching.

I preferred B, it seemed to provide more accurate results.

Probably B because I didn't feel restricted choosing from certain categories. C was okay, too.

I liked B the best because it was easier to use and less steps to search on it and it also gave good results. It was just clearer and less complicated than the others.

Searching the Netwellness site directly was my least favorite and most cumbersome.  I had better luck going thru google.  I think B was the one I liked the most, I seemed to be able to find more results, I liked the left side menu and how it narrowed my search and how I could pair topics together.

-----------------------------------------------------------------
Reasons for preferring C:
-----------------------------------------------------------------
I think I prefer Google because it is the one that I am most used to.

I most prefer Google. I feel that, for me, it's a much more fluid setup for searching, I can do more on the fly, and, overall, I feel less crippled while doing it. Given the tools that were available to me for this task though, I felt fairly comfortable with them.

C, just because I'm more used to Google and also because I liked the way that Netwellness.org site was laid out.

Netwellness.org/google.  It was a familiar search engine to me and I found that it gave the quickest response to finding my answers.

I prefer the Google search the most. I just type in the keywords I am looking for and choose the best result. It was a lot faster and direct. The other methods I had to pick topics related to what I wanted and then type in the keyword. With Google search I was able to get the results I wanted a lot faster.

C this was more like a google search. It was faster and easier to find the information. I also think it provided better results.

Google searching, it was easier to find the right question pages when compared to the on site search page.

I prefer C. I felt that it was the easiest and brought up the most relevant results to what I was searching for.

I prefer Netwellness.org/Google (C) because I felt that it provided more concise, and detailed responses. I also liked the organization of the site, and could find all the information I needed quickly. Thank you!

Netwellness.org/Google (C)is the most preferred one because I could easily find out my queries in few seconds without any trouble.Thank you.

Google was by far easier, the keywords did ok and the second one was awful. Didnt like that approach at all felt very difficult to navigate. Google seemed the most straight forward and relevant to what I was searching for. Key word is ok but if you dont have the exact word used doesnt always pull up what you're looking for.

I preferred Netwellness.org/Google (C).  It was easiest to type the search words into Google, and Google showed relevant results in the first page.  Approaches A and B, on the other hand, required more searching.

I prefer Option C. It seemed to give the most readable and trustworthy results (response were from medical professionals). The search % of reliability based on keywords was helpful as well.

Netwellness.org/Google because it came up with the most relevant answers quickly.

Netwellness.org/Google. All through medical school I used google and it just stuck. I don't normally use anything else.

I preferred Netwellness.org/Google (C).  The advanced search function on Netwellness.org worked very well and was easy to find questions related to the keywords.

I preferred method C because the results page was easier to read and I could plainly see whether a question was relevant to my search.

(C) seems like google has alot more hits when searching for detailed information

netwellness.org/google because its the most throuogh.

-----------------------------------------------------------------
Toss up between two search modes:
-----------------------------------------------------------------
It is a toss up between Topical and Netwellness.org/Google as they both were fairly easy to use and delivered fairly quick and accurate results when I found the right combination of keywords for my question.

A or B. They were both about the same and extremely easy to use.
